# Supplementary material for: Successful five-item triage for the broad spectrum of mental disorders in pregnancy – a validation study
Source: BMC Pregnancy Childbirth. 2015 Feb 28;15:51. doi: 10.1186/s12884-015-0480-9 (PMC4363340; doi:10.1186/s12884-015-0480-9)
Supplement: Additional file 1: — Ten potential psychiatric items for the triage of mental disorders of the DSM-IV axis I and II during pregnancy. Description: Additional file 1 includes an overview of the ten potential psychiatric items to be used for the triage of mental disorders during pregnancy. [file 12884_2015_480_MOESM1_ESM.xls]

## Sheet: Blad1
Additional file 1. Ten potential psychiatric items for the triage of mental disorders of the DSM-IV axis I and II during pregnanacy
Psychiatric items
Short set of triage items
Have you ever been admitted to a hospital for a psychiatric disorder?
Has a first-degree relative (father, mother, brother or sister) ever been admitted to a hospital for a psychiatric disorder?
Have you ever used psychotropic medication?
Intermediate set of triage items
Have you ever received professional treatment for psychiatric symptoms?
Have you ever experienced a major traumatic event, such as life-threatening situation, a rape or a sexual assault?
Has there ever been a period of time in which you felt depressed, down or empty, almost every day? Or that you could not enjoy activities that used to be enjoyed?
Have you ever had a panic attack?
Do you currently experience any psychiatric symptoms?
Do you currently experience severe depressive or anxious symptoms?
Do you currently experience severe fear of childbirth?
