# Supplementary material for: Successful five-item triage for the broad spectrum of mental disorders in pregnancy – a validation study
Source: BMC Pregnancy Childbirth. 2015 Feb 28;15:51. doi: 10.1186/s12884-015-0480-9 (PMC4363340; doi:10.1186/s12884-015-0480-9)
Supplement: Additional file 2: — The comprehensive set of five psychiatric items and three psychosocial items to be implemented in routine obstetric care for the triage of mental disorders of the DSM-IV axis I and II. Description: Additional file 2 includes an overview of the comprehensive set of psychiatric and psychosocial items to be used for the triage of mental disorders in routine obstetric care. [file 12884_2015_480_MOESM2_ESM.xls]

## Sheet: Blad1
Additional file 2. The comprehensive set of five psychiatric items and three psychosocial items to be implemented in routine obstetric care for the triage of mental disorders of the DSM-IV axis I and II
Comprehensive set of items
Psychiatric screen items (extended set of items)
Have you ever experienced a major traumatic event, such as life-threatening situation, a rape or a sexual assault?
• yes
• no
Has there ever been a period of time in which you felt depressed, down or empty, almost every day? Or that you could not enjoy activities that used to be enjoyed?
• yes
• no
Have you ever had a panic attack?
• yes
• no
Do you currently experience any psychiatric symptoms?
• yes
• no
Do you currently experience severe depressive or anxious symptoms?
• yes
• no
Psychosocial screen items (added to the extended set)
Did you drink any alcohol during your pregnancy?
• yes, untill I discovered that I was pregnant
• yes, I still do
• no
Are you currently experiencing or have you ever experienced any physical or sexual abuse, and do you still experience any disadvantages because of that?
• yes
• no
Were you deliberatly trying to conceive?
• yes
• no
